# Supplementary material for: Synthesis and Characterization of Bis-Triazolyl-Pyridine Derivatives as Noncanonical DNA-Interacting Compounds
Source: Int J Mol Sci. 2021 Nov 4;22(21):11959. doi: 10.3390/ijms222111959 (PMC8584640; doi:10.3390/ijms222111959)
Supplement: Supplementary file 1 [file ijms-22-11959-s001.zip]

Archive with 1 entries (1 files):
- ijms-1420140-supplementary.pdf
